# Supplementary material for: Correlation analysis of serum IGF-1 and IL-6 and urinary albumin/creatinine ratio in patients with type 2 diabetic kidney disease
Source: Front Endocrinol (Lausanne). 2022 Dec 9;13:1082492. doi: 10.3389/fendo.2022.1082492 (PMC9788134; doi:10.3389/fendo.2022.1082492)
Supplement: Supplementary file 1 [file Table_1.xlsx]

## Sheet: Sheet1
groups	Age（years）	Gender（female/male）	Course of disease (years)	DR（Yes/No）	BMI（kg/m2）	Scr	eGFR（ml/min）	ACR（mg/g）	LI-6（pg/mL）	IGF-1（ng/ml）	FPG（mmol/L）	TP（g/L）	ALB（g/L）	TC（mmol/L）mean	TG（mmol/L）	HbA1c(%)
1	31	1	1	﹢	29.05	74.3	113.02	35.4	2.11	157.8	7.23	76.7	48.9	2.92	1.18	5.85
1	71	1	11	﹢	22.49	88.8	81.1	37.8	3.18	61.85	7.41	70.2	41.2	4.39	0.8	9.39
1	62	2	3	﹢	28.04	61.2	91.28	43.5	3.77	74.93	6.35	62.8	39.4	3.32	0.7	6.9
1	67	2	21	﹢	21.1	75.7	70.3	52.4	4.01	174.1	7.47	80.1	46.2	5.6	1.52	8.05
1	54	1	14	﹢	21.45	90.4	80.65	61.8	4.07	106.6	8.65	78.7	49.3	4.05	0.64	9.11
1	58	2	17	﹢	25.97	63	89.48	75.5	2.83	110.7	9.53	71	45.8	3.94	2.07	7.99
1	52	1	1	﹢	26.89	88.4	83.4	89.8	2.88	111.5	10.03	70.9	47.6	5.14	2.32	9.01
1	55	1	12	﹢	26.56	112.8	62.24	98.5	3.45	112	8.15	60.9	39	4.26	0.99	8.23
1	59	1	8	﹢	22.41	56.3	145.74	102.5	4.03	109.4	7.28	76.1	42	5.12	1.33	9.85
1	64	1	18	﹢	25.1	82.2	86.96	103.1	2.85	136.8	5.45	77.8	48.7	5.02	0.87	7.97
1	59	1	8	﹢	21.8	152.4	54.31	118.6	5.22	142.8	9.7	90.8	50.1	6.96	2.35	10.74
1	67	2	17	﹢	19.53	56.2	99.14	123.1	4.12	114.7	7.76	72.9	43.5	6.56	1.82	7.8
1	50	2	22	﹢	22.48	54.8	108.31	129.2	3.21	117.5	10.9	65.7	41.6	2.67	0.6	10.07
1	56	2	9	﹢	23.32	53	110.01	132.4	3.27	113.8	9.46	75.5	48.2	5.44	2.34	9
1	57	1	3	﹢	28.2	75.2	98.66	138	4.27	138.8	8.39	71.4	43.5	4.84	1.25	6.68
1	51	1	7	﹢	26.64	66.2	116.9	147.7	3.28	130.7	8.5	69.3	46.1	3.6	3.05	7.8
1	50	1	8	﹢	27.34	57.7	137.54	162.1	3.95	144.7	6.6	67	45.2	4.16	2.99	6.73
1	53	1	18	﹢	22.49	98	73.76	167.8	4.41	117.3	6.75	65.1	44.3	3.6	1.73	6.44
1	55	1	9	﹢	26.82	73.5	102.03	173.7	4.32	115.8	8.02	69.3	44.6	4.64	2.44	9.04
1	58	1	10	﹢	27.68	90.1	79.8	178.4	3.22	127.6	8.17	67.6	41.5	4.17	0.83	6.9
1	57	2	4	﹢	25.39	116.6	44.17	185.2	3.67	165.7	8.51	76.7	45.9	4.59	2.21	9.1
1	80	2	24	﹢	22.19	102.6	47.75	204.5	5.11	149.91	6.16	67.4	40.6	4.03	1.8	6.03
1	69	2	5	﹢	26.31	120.5	40.87	204.6	4.53	126	6.94	70.7	41.5	2.91	1.26	6.16
1	55	1	5	﹢	24.45	98.1	73.12	210.8	3.55	137.4	11.81	71	42.7	5.48	2.89	11.13
1	39	1	1	﹢	32.41	61.2	135.51	219.3	5.27	141.8	5.37	73.8	42.7	5.35	2.75	6.21
1	67	1	10	﹢	27.55	88.9	78.7	238.6	4.74	157.25	6.94	64.4	39.8	3.63	1.28	6.46
1	67	1	31	﹢	23.53	80.5	88.25	242.6	5.26	194.21	10.01	63.7	38	3.01	1.78	10.17
1	75	2	18	﹢	18.22	121.3	39.88	244.6	3.58	186.49	6.15	64.4	39.8	4.5	1.48	5.93
1	48	2	1	﹢	28.67	53.5	112.28	264.3	3.02	141.5	8.3	71.6	43	4.28	1.97	6.82
1	42	2	1	﹢	30.46	102.4	54.54	282.5	4.39	154.8	8.44	68.9	41.1	5.53	2.35	11.58
2	67	1	4	﹢	21.26	81.9	86.52	303.4	6.21	133.3	6.53	80.6	49.1	3.62	0.61	6.15
2	59	1	12	﹢	22.96	105.1	66.57	308.9	5.32	178.74	6.53	63.1	42.3	5.17	1	5.46
2	51	1	15	﹢	24.31	75.8	99.99	312.3	4.17	155.8	7.91	69.8	45.9	4.52	1.28	9.26
2	68	1	14	﹢	28.41	95.5	72.24	318.1	3.98	178.7	6.83	68.9	45.9	5.16	1.9	8.1
2	61	1	10	﹢	28.4	116.6	58.6	321.4	4.19	143.9	7.55	65.8	42.8	4.27	2.47	7.01
2	71	1	6	﹢	25.98	70.5	101.65	325.6	5.52	164.3	7.23	62.1	36.7	4.62	1.29	7.39
2	52	1	4	﹢	29.39	126.3	55.25	367.9	4.82	198.7	10.2	69.4	42.6	6.27	3.38	9.18
2	66	2	2	﹢	18.31	56.4	83.12	384.4	3.88	209.2	5.09	64.9	40.4	3.75	0.51	5.72
2	51	1	8	﹢	24.09	63.6	122.43	407.5	4.96	149.3	7.11	75.8	49.3	4.18	2.74	6.25
2	60	1	19	﹢	22.86	105.4	66.13	420.1	4.25	172.6	7.7	68	43.3	6.26	2.57	7.52
2	56	1	7	﹢	30.85	79.5	92.86	453.5	4.22	162.5	6.72	74.1	41.9	5.88	2.7	8.39
2	60	1	14	﹢	20.76	76.6	95.58	472.2	2.92	215.18	8.07	75	45.8	4.42	0.99	10.52
2	47	1	7	﹢	27.55	96.7	76.75	510.9	5.64	146	7.67	62.8	43.5	3.06	1.4	8.4
2	65	2	7	﹢	22.31	168.3	28.13	517	4.98	219.8	7.24	69.4	42.7	5.25	1.75	9.65
2	62	1	8	﹢	21.99	84.7	84.54	520.4	5.48	193.2	6.95	80.3	46.3	4.64	3.41	5.63
2	56	1	11	﹢	27.64	112	62.52	543.1	2.44	191.8	8.65	67.3	46.6	4.45	1.65	7
2	51	1	10	﹢	23.32	100.3	72.6	567	3.43	278.05	6.42	63.1	38.4	3.62	0.4	8
2	34	2	1	﹢	23.83	94.8	62.23	574	5.22	186.2	6.91	74.9	43.4	3.35	1.2	5.35
2	53	2	1	﹢	26.04	99.9	96.59	594.4	3.85	230	7.07	76.6	49.8	5.48	2.89	10.97
2	82	1	23	﹢	27.25	113.8	56.81	615.6	5.34	265.79	8.54	71.3	36.8	5.14	2.31	7.57
2	59	1	4	﹢	25.21	129.2	52.46	627.6	5.38	152	10.76	70.7	40.4	5.24	2.42	11.29
2	58	2	6	﹢	18.97	103	63.38	655.2	5.29	148.4	6.16	72.5	44.6	3.86	1.65	6.77
2	82	2	10	﹢	19.56	116.5	41.03	718.1	4.55	183.6	9.23	73.9	46	4.7	1.24	8.63
2	49	2	10	﹢	26.17	148.8	34.34	725.9	5.46	217.9	6.25	67.4	39.2	4.44	1.86	9.11
2	58	2	15	﹢	22.6	181.3	26.42	733.6	3.82	186.1	7.48	73.8	41	3.58	0.79	9.27
2	74	1	20	﹢	27.38	77.8	89.97	788.8	5.57	286.9	8.92	80.5	48.2	4.11	0.77	8.25
2	70	1	20	﹢	26.12	183.7	33.86	874	7.46	274.75	11.55	76.1	42	6.17	2.68	11.05
2	58	1	1	﹢	22.41	101.8	69.31	833.11	6.58	217.7	6.48	65.1	36.5	4.17	1.2	6.61
2	51	1	4	﹢	28.41	175.7	37.9	948	7.75	187.99	9.83	62.1	32.2	5.57	1.52	11.49
2	55	1	26	﹢	23.66	160.5	41.43	957.9	7.22	236.4	9.27	56.4	34.2	3.84	1.58	12.39
3	56	2	6	﹣	21.37	55.3	104.75	11.4	3.07	100.8	9.02	71.3	46.4	6.52	1.09	6.68
3	75	1	1	﹣	26.06	40.7	147.06	8.4	2.09	96.42	7.59	71.5	45.6	5.06	1.91	5.81
3	48	1	3	﹣	28.06	59.1	134.9	6.5	2.74	103.1	9.84	72.2	45.9	6.43	1.3	6.74
3	60	2	7	﹣	28.93	48.1	121.33	19.9	3.16	98.75	6.42	66.1	39.6	5.24	2.08	7.48
3	60	2	1	﹣	29.37	55.8	96.23	9.5	2.84	80.98	8.36	73.8	42	4.47	2.28	9.96
3	62	2	6	﹢	23.23	50.8	113.16	5.2	2.59	97.55	7.3	75.4	43.2	3.79	1.36	6.79
3	62	1	6	﹣	24.22	68.2	108.56	11.7	3.36	132.85	9.31	61.3	38.3	4.56	2.42	8.32
3	64	2	7	﹣	25.97	61.8	89.67	20.8	4.36	121.71	10.27	64.1	39.7	6.19	1.12	8.48
3	59	1	6	﹣	25.35	72.1	102.84	6.4	2.72	123.41	7	70	47	3.16	1.08	5.59
3	39	1	1	﹣	37.63	57.1	162.98	10.5	3.32	93.87	10.48	77.4	44.1	5.59	2.25	10.58
3	70	1	8	﹣	25.75	82.6	84.91	13.3	2.81	121.18	7.37	74.1	45.8	3.4	1.35	6.88
3	56	1	3	﹣	30.12	67.3	112.54	8.8	2.76	80.24	6.91	68.6	40.6	3.95	1.48	6.83
3	68	2	6	﹢	24.77	65.3	83.12	9.8	3.92	84.41	9.26	76.2	41.5	5.41	0.63	9
3	59	1	8	﹣	25.91	71.5	103.84	6.7	2.32	127.93	9.02	64.1	37	3.15	0.49	7.47
3	44	2	7	﹣	28.4	58.2	103.7	1.3	1.5	102.3	10.41	72.3	42.7	4.6	2.19	7.17
3	65	1	1	﹣	22.85	94.2	74.07	5.5	2.54	94.05	8.08	68.2	43.1	2.66	1.57	6.22
3	55	2	8	﹣	23.88	53.8	108.52	10.1	1.65	140.33	8.12	63.8	35.2	4.01	1.31	8.75
3	55	1	4	﹢	28.73	70.4	107.23	9.1	2.28	84.72	9.08	72.6	40.9	4.38	0.92	7.27
3	59	1	6	﹣	27.64	64.2	117.58	5.5	1.85	116.27	8.91	66.4	41.6	3.54	1.54	11.05
3	66	1	15	﹣	22.65	87.4	80.51	5.2	1.64	103.4	7.07	68.5	43.6	6.53	2.39	5.37
4	55	1	0	﹣	24.22	NA	NA	NA	1.63	77.8	5.58	69.8	41.6	5.1	1.49	5.24
4	48	1	0	﹣	24.38	NA	NA	NA	1.21	78.54	4.77	71.4	46.9	3.63	0.64	5.07
4	71	2	0	﹣	23.27	NA	NA	NA	2.05	93.89	5.05	65.9	41.6	3.81	0.85	4.98
4	60	1	0	﹣	25.94	NA	NA	NA	1.18	85.46	5.65	69.2	42.1	3.96	0.96	5.22
4	53	1	0	﹣	24.46	NA	NA	NA	1.56	60.85	5.84	77.5	46.5	5.95	1.75	5.3
4	31	2	0	﹣	23.62	NA	NA	NA	1.9	62.03	4.93	68.1	41.7	5.17	1.58	5.15
4	67	1	0	﹣	26.06	NA	NA	NA	2.52	75.04	5.09	78.8	47.9	3.9	2.18	5.41
4	57	2	0	﹣	28.27	NA	NA	NA	0.92	55.1	5.6	70	43.8	5.04	1.99	5.17
4	72	1	0	﹣	28.91	NA	NA	NA	2.38	80.39	5.43	70.2	39.9	5.88	0.89	4.8
4	59	2	0	﹣	23.44	NA	NA	NA	1.69	71.24	5.18	68.4	33.9	3.88	1.83	5.1
4	63	1	0	﹣	25.64	NA	NA	NA	1.31	89.39	4.39	69.7	40.4	5.17	2.24	4.65
4	59	1	0	﹣	24.17	NA	NA	NA	2.01	94.7	5.61	63	36.8	3.55	1.27	5.92
4	51	1	0	﹣	24.84	NA	NA	NA	1.37	74.57	5.01	68.2	42.9	2.51	1.32	5.1
4	46	2	0	﹣	22.48	NA	NA	NA	1.72	101.64	4.74	67.5	35.6	3.89	1.38	5.17
4	64	2	0	﹣	25.01	NA	NA	NA	0.95	72.98	5.34	75.7	46.3	5.4	2.14	5.03
4	76	1	0	﹣	24.56	NA	NA	NA	2.32	76.78	5.52	68.7	36.7	4.53	0.96	5.39
4	32	2	0	﹣	23.31	NA	NA	NA	1.12	80.56	5.32	72.2	43.2	4.7	2.61	5.15
4	76	1	0	﹣	29.72	NA	NA	NA	1.26	92.12	5.68	72.4	43.6	4.39	2.14	5.58
4	55	2	0	﹣	21.61	NA	NA	NA	2.23	102.74	4.68	64.5	41.7	3.01	1.22	5.12
4	54	2	0	-	18.64	NA	NA	NA	1.49	67.25	5.74	66.8	42.1	3.42	0.98	5.4
remarks:groups,1,microalbuminuria group;2,macroalbuminuria group;3, diabetes without nephropathy group;4,control group；
remarks:Gender,1,male;2,female
remarks:DR,+,Yes;-,No
